# Supplementary material for: Exploring the Mechanisms and Preventive Strategies for the Progression from Idiopathic Pulmonary Fibrosis to Lung Cancer: Insights from Transcriptomics and Genetic Factors
Source: Biomedicines. 2024 Oct 18;12(10):2382. doi: 10.3390/biomedicines12102382 (PMC11504276; doi:10.3390/biomedicines12102382)
Supplement: Supplementary file 1 [file biomedicines-12-02382-s001.zip › Supplementary Table S1.xlsx]

## Sheet: Sheet1
Dataset of GWAS	Tissue	Number of case	Number of control	Sample size	Ancestry	Consortium/Author	Version	PMID	Web	Adjustment
Outcomes
Idiopathic pulmonary fibrosis	-	4125	20464	24589	European	International IPF Genetics Consortium	5-way meta-GWAS	35688625	https://pubmed.ncbi.nlm.nih.gov/35688625/	NA
Idiopathic pulmonary fibrosis	-	5691	904005	909696	European	Global Biobank Meta-analysis Initiative	2022	36777996	https://pubmed.ncbi.nlm.nih.gov/36777996/	NA
Lung cancer	-	6340	314193	320533	European	FinnGen	r11	36653562	https://pubmed.ncbi.nlm.nih.gov/36653562/	Age, gender, and ≤20 genetic principal components
